# Supplementary material for: Effect of Ultrasonic Frequency on Structure and Corrosion Properties of Coating Formed on Magnesium Alloy via Plasma Electrolytic Oxidation
Source: Materials (Basel). 2023 Aug 2;16(15):5424. doi: 10.3390/ma16155424 (PMC10419714; doi:10.3390/ma16155424)
Supplement: Supplementary file 1 [file materials-16-05424-s001.zip]

Archive with 1 entries (1 files):
- materials-2521542-supplementary.pdf
